# Supplementary material for: Euthanasia of Dogs by Australian Veterinarians: A Survey of Current Practices
Source: Vet Sci. 2023 Apr 27;10(5):317. doi: 10.3390/vetsci10050317 (PMC10224218; doi:10.3390/vetsci10050317)
Supplement: Supplementary file 1 [file vetsci-10-00317-s001.zip]

Archive with 1 entries (1 files):
- vetsci-2348250-supplementary.pdf
